# Supplementary material for: Can golfers choose low-risk routes in steep putting based on visual feedback of ball trajectory?
Source: Front Sports Act Living. 2023 Aug 22;5:1131390. doi: 10.3389/fspor.2023.1131390 (PMC10477702; doi:10.3389/fspor.2023.1131390)
Supplement: Supplementary file 1 [file Datasheet1.xlsx]

## Sheet: highest point
1. The highest point for APD					2. The highest point for MLD
	no FB	with FB				no FB	with FB
Pro1	1.70579	1.87074			Pro1	0.511746	1.07558
Pro2	1.64331	1.86368			Pro2	0.415989	0.94707
Pro3	1.51275	1.78216			Pro3	0.265875	0.787153
Pro4	1.75913	1.68913			Pro4	0.607383	1.42466
Pro5	1.47283	1.65979			Pro5	0.301464	0.456245
Pro6	1.37832	1.66633			Pro6	0.242245	0.520221
Pro7	1.71255	1.65744			Pro7	0.356534	0.631824
Pro8	1.55326	1.65011			Pro8	0.356299	1.3523
Pro9	1.35086	1.68358			Pro9	0.301523	0.886485
Pro10	1.53931	1.75836			Pro10	0.985195	1.53143
Pro11	1.83763	1.78639			Pro11	0.46098	1.08758
Pro12	1.67665	1.79462			Pro12	0.528078	0.937652
Ama1	1.26487	1.52276			Ama1	0.205627	0.374311
Ama2	1.30999	1.47535			Ama2	0.165152	0.310063
Ama3	2.32895	1.7881			Ama3	1.07113	0.552672
Ama4	1.26545	1.74691			Ama4	0.301492	0.760273
Ama5	1.32091	1.43081			Ama5	0.189017	0.51905
Ama6	1.55583	1.7991			Ama6	0.211681	0.892898
Ama7	1.28714	1.45448			Ama7	0.171836	0.314133
Ama8	1.49994	1.62488			Ama8	0.206879	0.379887
Ama9	1.40489	1.48958			Ama9	0.245974	0.31244
Ama10	1.4326	1.592			Ama10	0.281735	0.436818
Ama11	1.60985	1.71538			Ama11	0.306467	0.525419
Ama12	1.60628	1.84214			Ama12	0.3174	1.18687

## Sheet: ball speed near the hole
	no FB	with FB
Pro1	0.868851	0.396659
Pro2	1.00364	0.331681
Pro3	1.56052	0.505636
Pro4	0.668298	0.263112
Pro5	1.2446	0.808133
Pro6	1.54322	0.869414
Pro7	1.27252	0.715341
Pro8	1.16138	0.389427
Pro9	1.2503	0.441344
Pro10	0.318507	0.207524
Pro11	1.1697	0.35372
Pro12	0.875141	0.376119
Ama1	1.63758	1.07704
Ama2	1.82632	1.28175
Ama3	0.294179	0.891377
Ama4	1.0829	0.384295
Ama5	1.67257	0.80351
Ama6	1.86388	0.700796
Ama7	1.83173	1.31287
Ama8	1.96577	1.29619
Ama9	1.64132	1.371
Ama10	1.39165	0.982866
Ama11	1.55137	0.89286
Ama12	1.39243	0.273698

## Sheet: aim angle and the differences
1. The aim angle					2. The difference values between trials of the aim angle
	no FB	with FB				2_1	3_2	4_3	5_4	6_5	7_6	8_7	9_8	10_9
Pro1	-23.4855	-35.7097			Pro1	-9.21551	0.0619299	-6.75611	-0.0476379	-6.48977	-0.0475627	0.0080787	-3.79109	-0.0563072
Pro2	-20.2596	-32.4914			Pro2	-6.00675	-4.19186	-1.52576	-1.99548	-1.91609	-0.0772987	-0.380488	-0.541212	1.44767
Pro3	-12.0474	-28.1453			Pro3	-3.78114	-5.34252	-2.02705	-6.11188	-0.281965	-2.11478	-4.66081	-1.48727	-0.178963
Pro4	-25.3634	-48.4983			Pro4	-9.42653	-1.83583	5.74064	-13.3313	0.0757208	-1.47392	-2.20676	-0.631236	0.48256
Pro5	-11.594	-19.6408			Pro5	-3.59922	-1.50906	0.286194	-1.50462	-0.73699	0.945848	-0.491075	0.0819405	0.988531
Pro6	-8.72618	-20.7015			Pro6	-3.85771	-3.19841	-4.60509	-0.268858	-0.0960235	-0.17099	-3.22734	0.0992819	0.130516
Pro7	-14.136	-25.0484			Pro7	-6.48573	-7.37959	-6.09024	-2.39269	0.157891	-2.12242	-0.385089	0.372177	-0.131267
Pro8	-11.5607	-35.1356			Pro8	0.653682	-6.35155	-9.57294	-17.8096	-4.27712	-0.133605	0.30822	1.03317	0.954784
Pro9	-14.9087	-32.2448			Pro9	-4.21977	-6.40344	-4.38521	-6.71773	-1.69641	-0.287243	0.0541972	-0.524737	-1.28529
Pro10	-39.438	-48.5999			Pro10	-18.0464	10.6817	-0.29923	-1.48094	-4.81613	6.7472	-6.59651	-0.975506	-0.47683
Pro11	-18.2509	-42.533			Pro11	-22.5024	2.75222	0.283107	0.0895976	0.00767021	0.00650239	-0.370634	-0.269146	0.351203
Pro12	-23.9628	-37.5397			Pro12	-9.94783	0.652369	0.084635	-2.07457	-0.115704	0.00838527	-0.0305656	0.014902	0.258189
Ama1	-5.32474	-12.8268			Ama1	-6.76368	-1.97091	1.14721	-0.436283	-0.523275	0.477018	-2.65266	-0.215874	0.425332
Ama2	-7.5689	-13.1078			Ama2	-2.14178	-3.63578	0.356379	0.880849	-0.277489	-0.294477	-0.86243	-0.384237	-0.22731
Ama3	-31.108	-20.5595			Ama3	-0.130626	-1.57272	0.189266	-0.161833	0.134338	0.796363	2.31272	0.0412056	0.0257268
Ama4	-15.04	-25.2029			Ama4	-0.263223	-1.8669	-1.02935	-0.52317	-2.13619	1.3783	-0.107608	0.0655359	-0.126764
Ama5	-9.2463	-22.1867			Ama5	-0.0397308	-4.4145	-3.32578	-7.28048	-6.15907	-2.22658	-0.245481	0.101711	0.528449
Ama6	-4.50916	-30.0444			Ama6	-3.73014	-7.79888	-9.75352	-11.1845	-4.38305	-4.57985	0.506878	-1.73166	0.273385
Ama7	-2.88255	-12.8956			Ama7	-1.43073	-6.86824	-0.0789035	-2.36905	0.0304566	0.0940726	-0.00837048	-0.0238834	-0.00508355
Ama8	-7.15852	-13.0435			Ama8	-3.58064	-5.32288	-1.46789	2.43133	-3.17544	-0.587534	-4.23107	-0.0652522	0.0106848
Ama9	-3.94633	-7.61747			Ama9	-1.1089	-2.08973	-0.0430835	-0.148884	-2.01793	-0.159846	-0.0106346	0.0321698	-0.102846
Ama10	-8.95659	-11.5108			Ama10	-6.22094	-2.53002	-1.00191	-0.130846	0.18061	-0.0151605	-1.16749	-0.123809	0.028546
Ama11	-11.7615	-21.8666			Ama11	-2.97184	0.271785	-5.63368	-5.24432	-1.36384	-1.30522	0.762388	-1.00496	0.920348
Ama12	-10.4521	-37.7154			Ama12	-16.2023	0.0961825	-0.435717	1.08021	-0.253391	0.518024	-0.581544	-0.0951405	1.21359

## Sheet: launch angle and peak velocity
1. The ball launch angle					2. The peak velocity
	no FB	with FB				no FB	with FB
Pro1	-27.6835	-42.9709			Pro1	1.5491	1.39447
Pro2	-24.5653	-40.7028			Pro2	1.56845	1.33253
Pro3	-17.6684	-35.254			Pro3	1.62716	1.33924
Pro4	-31.8679	-54.9487			Pro4	1.50724	1.13959
Pro5	-19.8042	-26.2039			Pro5	1.64561	1.52523
Pro6	-17.6445	-28.5977			Pro6	1.64127	1.48108
Pro7	-21.1361	-32.7282			Pro7	1.6738	1.44164
Pro8	-22.3821	-50.2386			Pro8	1.51277	1.14186
Pro9	-21.6327	-40.9603			Pro9	1.48602	1.3075
Pro10	-46.6339	-55.9135			Pro10	1.21829	1.17856
Pro11	-24.4548	-46.6554			Pro11	1.67527	2.27841
Pro12	-28.4459	-42.3404			Pro12	1.4192	1.19713
Ama1	-15.9424	-23.6104			Ama1	1.71211	1.56693
Ama2	-12.3548	-20.12			Ama2	1.79456	1.60785
Ama3	-38.2351	-28.7377			Ama3	1.48159	1.5639
Ama4	-22.4753	-37.2221			Ama4	1.4644	1.35552
Ama5	-14.6421	-30.5611			Ama5	1.62797	1.31353
Ama6	-13.043	-37.0235			Ama6	2.2752	1.7692
Ama7	-13.4215	-21.0084			Ama7	1.8242	1.63486
Ama8	-14.2096	-22.043			Ama8	1.96599	1.72084
Ama9	-17.5891	-20.877			Ama9	1.71252	1.63354
Ama10	-18.9775	-25.2267			Ama10	1.70877	1.58606
Ama11	-18.8315	-28.6379			Ama11	1.82114	1.59083
Ama12	-19.6076	-46.9215			Ama12	1.74542	1.32157

## Sheet: hole in trials
1. The Ball launch angle						2. The peak velocity
no FB		with FB				no FB		with FB
Pro	Ama	Pro	Ama			Pro	Ama	Pro	Ama
-27.7108	-12.7135	-25.7942	-24.137			1.56184	1.97035	1.64247	1.61453
-28.4117	-12.8165	-42.0533	-25.1854			1.52169	1.88849	1.39787	1.56018
-27.2554	-10.8374	-49.2671	-19.7902			1.5628	2.09733	1.34737	1.67779
-24.7081	-14.1133	-42.5966	-37.6679			1.54372	1.95008	1.31703	1.39909
-28.0829	-16.3813	-43.1706	-38.3768			1.49772	1.78017	1.27242	1.36823
-24.3004	-18.7601	-39.0504	-21.6795			1.55941	1.62708	1.32437	1.67788
-17.5828	-16.5247	-44.3271	-28.889			1.68409	1.84256	1.24616	1.54443
-32.0944	-17.0314	-60.8455	-22.9622			1.48763	1.80542	1.11533	1.62244
-31.1216		-28.2199	-22.9002			1.55449		1.51591	1.6544
-31.8382		-32.58	-26.9015			1.44401		1.43867	1.58136
-34.6122		-38.4	-25.886			1.44295		1.36717	1.5321
-19.0318		-19.9444	-27.9976			1.72301		1.64165	1.544
-20.6503		-46.7677	-24.9624			1.65649		1.30873	1.79817
-21.3012		-47.1071	-18.4482			1.64086		1.25885
-24.3357		-46.8059				1.53418		1.28427
-43.43		-59.3342				1.36269		1.13365
-20.2707		-45.8562				1.65058		1.20568
		-47.858						1.21662
		-47.8815						1.20671
